# Supplementary material for: SNX19 restricts endolysosome motility through contacts with the endoplasmic reticulum
Source: Nat Commun. 2021 Jul 27;12:4552. doi: 10.1038/s41467-021-24709-1 (PMC8316374; doi:10.1038/s41467-021-24709-1)
Supplement: Supplementary file 7 — Source Data [file 41467_2021_24709_MOESM7_ESM.xlsx]

## Sheet: Fig 1
# SNX19+/Lamp1+ contacts per cell (Fig. 1f)		Venn Diagram (Fig. 1h) and Bar Graph (Supplementary Fig. 1d)
		Rab5A	Rab5A+Lamp1	Rab5A+Lamp1+Dextran	Lamp1	Lamp1+Dextran	Dextran
7		1	1	1	1	1	1
5		1	1	1	1	1	1
9		1	1	1	1	1
3		1	1	1	1	1
6		1	1	1	1	1
11		1	1	1	1	1
21		1	1	1	1	1
6		1	1	1	1	1
6		1	1	1	1	1
2		1	1	1	1	1
8		1	1	1	1	1
4		1	1	1	1	1
8		1	1	1	1	1
5		1	1	1	1	1
3		1	1	1	1	1
12		1	1	1		1
5		1	1	1		1
7		1	1	1		1
4		1	1	1		1
5			1	1		1
15			1	1
2			1	1
12			1	1
13			1	1
10			1	1
5			1	1
4			1	1
6			1	1
6			1	1
9			1	1
7			1	1
3			1	1
19			1	1
5			1	1
7			1	1
4			1	1
4			1	1
18				1
9				1
8				1
4				1
9				1
2				1
6		19	37	43	15	20	2
7		Total # of SNX19+ contacts assessed:					136
13		% breakdown of organelle markers present at contacs:
34		13.9706	27.2059	31.6176	11.0294	14.7059	1.47059
16
Average
8.20833

## Sheet: Fig 2
# of SNX19+/Lamp1+ contacts per cell (Fig. 2d)			# of SNX19+/Lamp1+ contacts per cell (Fig. 2g)
SNX19-GFP	SNX19R582Q-GFP		DMSO	SAR405	Apilimod
4	2		8	2	17
4	1		6	3	17
7	3		7	4	29
8	5		7	5	14
6	2		8	14	18
6	6		8	3	23
4	5		5	3	6
4	6		32	4	9
6	2		8	3	18
6	3		4	5	11
1	4		9	7	27
4	6		4	4	12
11	2		4	4	14
7	2		6	7	24
5	2		5	1	21
10	3		3	3	18
5	3		8	2	28
7	2		5	4	34
12	5		5	3	25
5	4		10	4	17
2	4		6	3	45
3	3		11	9	20
6			7	4	24
4			8	4	27
7			7	2	23
10			8	3	17
18			5	4	42
10			6	3	23
5			8	6	20
13			7	3	26
5			9	4	9
2			8	2	12
6			5	5	21
7			5	4	20
7			7	3	47
8			7	3	24
7			9	2	33
13			9	9	31
25			8	2	32
4			11	4	39
6			5		42
7			6		43
					47
					29
					53
					52
					21
					30
					62
					32

## Sheet: Fig 3
# of SNX19+/Lamp1+ contacts per cell (Fig. 3c)
SNX19-GFP	SNX19∆PXA-GFP	SNX191-659-GFP
6	11	24
6	28	5
9	21	13
4	12	12
6	11	4
8	10	6
5	12	4
3	18	16
7	10	11
4	9	7
8	12	8
4	16	17
9	4	6
7	10	4
4	16	18
24	11	65
7	18	8
3	3	4
5	11	11
13	9	11
14	34	8
9	15	6
5	8	7
5	14	19
7	16	35
11	5	8
10	16	17
12	8	3
9	24	7
6	26	6
6	21	10
8	14	18
5	19	14
8	13	19
6	29	13
12	8	7
4	44	18
5	17	40
15	18	10
7	16	5
13	21	8
34	20	9
16	14	11
	21	5
		8
		16
		19
		15
		13
		77
		84
		15
		43
		14
		15
		10

## Sheet: Fig 5
EM (Fig. 5b)			PLA (Fig. 5d)			Peripheral/Total Lamp1 signal (Fig. 5f)
ER contact length/EL perimeter length, per EL			Number of dots per cell			WT	SNX19 KO	SNX19 KO +SNX19-GFP
WT	SNX19 KO		WT	SNX19 KO		0.400019	0.496403	0.0747927
0.252416	0.0390516		172	113		0.700306	0.518785	0.159256
0.163961	0.216281		173	145		0.616235	0.812364	0.129056
0	0.0394814		181	141		0.500757	0.66824	0.144875
0.0514837	0.0170585		112	138		0.436351	0.576655	0.0762081
0.123562	0.0878452		83	120		0.120637	0.518821	0.14117
0.0952116	0		151	147		0.124679	0.434296	0.0526057
0.120784	0.0748323		73	68		0.179363	0.481097	0.266325
0.152162	0.148911		149	126		0.0535529	0.820915	0.102179
0.111063	0.152355		208	66		0.209844	0.637709	0.122247
0.168846	0.101034		230	67		0.463241	0.101875	0.0325972
0.175089	0.0995733		185	133		0.140725	0.169554	0.0241709
0.407744	0.210271		163	173		0.38638	0.0922508	0.184631
0.0856215	0.0631621		224	154		0.134198	0.0334791	0.0663584
0.0669014	0.0524263		110	169		0.0252353	0.252988	0.0655229
0.275577	0.156705		121	147		0.0310792	0.61742	0.123197
0.186047	0.166126		106	130		0.0155756	0.425861	0.123884
0.0971245	0.0814746		136	154		0.0452592	0.653719	0.0767367
0.164319	0.165212		218	177		0.0163081	0.403613	0.159556
0.191187	0.0688689		192	129		0.0515202	0.465372	0.402604
0.0914787	0.160363		119	87		0.065773	0.111566	0.389016
0	0.135759		156	178		0.0527439	0.13138	0.214171
0.135156	0.176344		167	118		0.0187907	0.125404	0.454608
0.0786562	0.0701904		126	115		0.0782643	0.0976219	0.490918
0.0968249	0.0924247		105	191		0.0790588	0.147199	0.19157
0.05795	0.0932343		171	129		0.0133622	0.192937	0.554986
0.198554	0.0269217		168	114		0.101988	0.0917137	0.380867
0.314746	0.0401691		220	225		0.0407953	0.219423	0.26999
0.201041	0		177	154		0.127764	0.0955999	0.462919
0.19357	0.0332078		230	153		0.0924337	0.0301622	0.269831
0.154706	0.103995		143	98		0.0208625	0.164226	0.419843
0.24329	0.0751794		137	122		0.030433	0.0457137	0.238595
0.0941132	0.0129085		161	120		0.0248356	0.187422	0.181176
0.0851675	0.026246		213	94		0.0248133	0.139209	0.365393
0.115969	0.0720086		180	190		0.0078305	0.101296	0.114987
0.121591	0.0798297		248	154		0.0242637	0.0882232	0.198699
0.109822	0.154572		97	157		0.0207492	0.089485	0.464171
0.144664	0		126	158		0.0266532	0.0766355	0.247288
0.101706	0.060263		127	142		0.0096242	0.0199707	0.263207
0.182781	0.186199		126	189		0.0173242	0.0741428	0.397892
0.13479	0.0816576		116	141		0.0107851	0.0408321	0.0663317
0.0995527	0.0807922		195	186		0.0104463	0.100326	0.282252
0.178406	0.0420113		165	94		0.00837006	0.0759097	0.148846
0.115046	0.0458979		134	96		0.108775	0.313778	0.564938
0	0.0405692		181	100		0.261067	0.512201	0.198679
0.0788697	0.103543		147	197		0.267603	0.299416	0.193918
0.140976	0.0636577		148	166		0.334293	0.221862	0.304653
0.106407	0.041053		188	174		0.227524	0.393569	0.368903
0.12915	0.0632638		171	256		0.153386	0.500971	0.657452
0.104765	0.0878072		148	188		0.155924	0.422662	0.644073
0.0768794	0		154	144		0.354848	0.373627	0.273714
0.0750846	0.0302511		169	126		0.162481	0.486533	0.214671
0.152405	0.0731593		153	92		0.403799	0.361729	0.425492
0.0646819	0		139	240		0.191479	0.444049	0.513676
0.158416	0.0903041		129	107		0.179805	0.340186	0.425872
0.0693467	0.0203356		146	164		0.0628126	0.385502	0.42743
0.0555508	0.0524305		133	135		0.0860583	0.577669	0.483576
0.08935	0.0565028		127	104		0.079757	0.444393	0.479017
0.096	0.0888199		182	106		0.120955	0.40821	0.330238
0.0657649	0		231	92		0.160699	0.568901	0.332734
0.0762032			188	160		0.276237	0.515283	0.260619
0.163927			164	189		0.119175	0.745491	0.340892
0.188446			234	132		0.0777639	0.515537	0.551078
0.0616103			168	140		0.166437	0.556916	0.792235
0.123359			209	125		0.150586	0.605144
0.245147			100	150		0.154754	0.47403
			170	172		0.0825831	0.249874
Average per cell			211	338		0.212861	0.479364
WT	KO		150	182		0.20274	0.591798
0.149035	0.0666196		136	292		0.148702	0.426401
0.101947	0.125838		92	223		0.169172	0.306002
0.217651	0.0508783		218	296		0.227771	0.540872
0.123634	0.0775326		286	159		0.231708	0.608594
0.0960595	0.0631773		109	238		0.35667	0.531857
0.0888909	0.0387429		222	218		0.251127	0.429709
0.0657649	0.0436178		104	75		0.391203	0.806686
0.143115			110	286		0.144662	0.349883
			288	223		0.0833536	0.422523
			269	213		0.194346	0.894104
			248	179		0.213101	0.71236
each color represents ELs from a single cell			240	215		0.249722	0.510703
			262	295		0.196596	0.379864
			108	282		0.250965	0.264773
			127	173		0.294459	0.597768
			346	193		0.45244	0.244457
			240	192		0.336091	0.735442
			344	260		0.603889	0.690434
			287	316		0.478667	0.661601
			257	300		0.550143	0.590535
			328	290		0.47177
			414	317		0.508791
			307	491		0.217626
			369	234		0.253562
			243	240		0.331
			252	181		0.087164
			231	256		0.291434
			316	311
			275	357
			235	419
			189	170
			386	300
			294	208
			305	352
			285	248
			202	296
			374	162
			283	144
			354	198
			158	172
			193	217
			262	197
			271	167
			234	200
			257	330
			260	127
			313	99
			356	408
			237	187
			270	256
			342	212
			265	299
			305	273
			267	366
			184	216
			358	164
			476	137
			404	250
			195	547
			282	338
			595	195
			233	255
			310	288
			362	142
			320	159
			411	243
			239	209
			195	167
			343	232
			395	165
			439	224
			239	268
			238	386
			521	391
			479	156
			460	217
			438	193
			270	472
			273	165
			295	427
			242	51
			310	66
			355	129
			333	91
			479	74
			137	100
			192	29
			164	50
			307	19
			182	29
			183	89
			224	91
			93	114
			131	198
			123	262
			139	226
			217	334
			93	303
			199	48
			134	35
			158	117
			149	100
			190	29
			151	104
			119	76
			145	181
			62	69
			122	71
			173	61
			107	84
			85	95
			55	161
			56	77
			41	161
			198	230
			133	244
			149	160
			236	124
			318	133
			242	116
			184	171
			119	172
			174	180
			418	59
			101	75
			133	47
			196	90
			123	84
			104	107
			197	89
			192	154
			173	231
			115	200
			111	153
			115	146
			116	105
			169	43
			220	32
			207	71
			91	57
			212	59
			114	67
			159	40
			187	57
			160	98
			141	72
			183	108
			94	169
			87	83
			246	99
			180	156
			205	117
			151	131
			166	113
			181	110
			187	102
			270	183
			225	156
			191	91
			218
			169
			228
			199
			218
			254
			304

## Sheet: Fig 6
% Endolysosomes in Mode (Fig. 6b)				% Endolysosomes in Mode (Fig. 6d)					% Endolysosomes in Mode (Fig. 6f)									(Free+Directed) : Confined (Fig. 6h)			% Endolysosomes in Mode (Fig. 6j)
Confined	Free	Directed		Free+Directed		Confined			Free+Directed				Confined					SNX19-GFP (-)	SNX19-GFP (+)		Control	Apilimod
0.488834	0.305211	0.0471464		WT	KO	WT	KO		GFP	SNX19-GFP	SNX19∆PXA-GFP	SNX191-659-GFP	GFP	SNX19-GFP	SNX19∆PXA-GFP	SNX191-659-GFP		0.625	0.0833333		Values in Column J	0.326087
0.568421	0.298246	0.0491228		0.441176	0.492462	0.558824	0.507538		0.522293	0.49359	0.416667	0.491749	0.477707	0.50641	0.583333	0.508251		0.384615	0.142857			0.142857
0.464891	0.31477	0.0726392		0.278689	0.533981	0.721311	0.466019		0.642424	0.454545	0.463557	0.353741	0.357576	0.545455	0.536443	0.646259		0.375	0.111111			0.327586
0.424448	0.382003	0.0424448		0.375	0.513514	0.625	0.486486		0.608527	0.481818	0.390909	0.460251	0.391473	0.518182	0.609091	0.539749		0.5	0.217391			0.382812
0.470356	0.363636	0.0474308		0.48184	0.497297	0.51816	0.502703		0.457792	0.506383	0.551724	0.333333	0.542208	0.493617	0.448276	0.666667		0.444444	0.142857			0.415584
0.443299	0.369072	0.0618557		0.453704	0.514493	0.546296	0.485507		0.469565	0.516484	0.358025	0.515406	0.530435	0.483516	0.641975	0.484594		0.3	0.166667			0.433735
0.466667	0.368421	0.0350877		0.512605	0.566434	0.487395	0.433566		0.569659	0.548387	0.395973	0.451613	0.430341	0.451613	0.604027	0.548387		0.583333	0.111111			0.372093
0.594488	0.244094	0.0551181		0.36	0.537736	0.64	0.462264		0.548495	0.373961	0.449275	0.463636	0.451505	0.626039	0.550725	0.536364		0.375	0.333333			0.484375
0.431078	0.333333	0.0802005		0.345455	0.494845	0.654545	0.505155		0.534366	0.46875	0.461988	0.502703	0.465634	0.53125	0.538012	0.497297		0.769231	0.117647			0.323308
0.550296	0.272189	0.0621302		0.528497	0.436782	0.471503	0.563218		0.526012	0.367347	0.321429	0.512048	0.473988	0.632653	0.678571	0.487952		0.692308	0.285714			0.375
0.349345	0.353712	0.0960699		0.426357	0.506329	0.573643	0.493671		0.517431	0.461538	0.323529	0.39759	0.482569	0.538462	0.676471	0.60241		0.333333	0			0.445255
0.385321	0.376147	0.0458716		0.433168	0.613402	0.566832	0.386598		0.525862	0.405797	0.395604	0.467742	0.474138	0.594203	0.604396	0.532258		0.583333				0.333333
0.352941	0.44385	0.0374332		0.485075	0.576687	0.514925	0.423313		0.497297	0.363636	0.404348	0.477419	0.502703	0.636364	0.595652	0.522581		0.75				0.173913
0.545455	0.258373	0.0478469		0.397394	0.540373	0.602606	0.459627		0.554622	0.493333	0.266667	0.35	0.445378	0.506667	0.733333	0.65						0.295455
0.510669	0.33926	0.0789474		0.376623	0.477778	0.623377	0.522222		0.502008	0.338462	0.512195	0.462963	0.497992	0.661538	0.487805	0.537037						0.486842
0.486922	0.352113	0.0342052		0.365517	0.505495	0.634483	0.494505		0.544304	0.5	0.390909	0.426667	0.455696	0.5	0.609091	0.573333						0.179104
0.460546	0.365706	0.0515933		0.383117	0.441296	0.616883	0.558704		0.533113	0.541667	0.497976	0.392857	0.466887	0.458333	0.502024	0.607143						0.322581
0.376238	0.455446	0.049505		0.782609	0.511029	0.217391	0.488971		0.436364	0.384615	0.366667	0.482072	0.563636	0.615385	0.633333	0.517928						0.490566
0.466019	0.368932	0.0582524		0.291209	0.557522	0.708791	0.442478		0.529297	0.448387	0.479381	0.479452	0.470703	0.551613	0.520619	0.520548
0.278261	0.426087	0.0434783		0.371429	0.44	0.628571	0.56		0.572864	0.481752	0.438596	0.475248	0.427136	0.518248	0.561404	0.524752
0.341176	0.435294	0.0588235		0.4	0.490099	0.6	0.509901		0.568493	0.536842	0.481818	0.457711	0.431507	0.463158	0.518182	0.542289
				0.398406	0.47644	0.601594	0.52356		0.472973	0.349206	0.515789	0.164179	0.527027	0.650794	0.484211	0.835821
				0.439716	0.516129	0.560284	0.483871		0.556604	0.475177	0.329545	0.51938	0.443396	0.524823	0.670455	0.48062
				0.525926	0.53125	0.474074	0.46875		0.576923	0.480392	0.441176	0.390244	0.423077	0.519608	0.558824	0.609756
				0.516667	0.433333	0.483333	0.566667		0.544484	0.487805	0.269231	0.520548	0.455516	0.512195	0.730769	0.479452
				0.529412	0.525974	0.470588	0.474026		0.537162	0.513514	0.40678	0.428571	0.462838	0.486486	0.59322	0.571429
				0.355769	0.487603	0.644231	0.512397		0.638889	0.439655	0.483146	0.395062	0.361111	0.560345	0.516854	0.604938
				0.330882	0.542969	0.669118	0.457031		0.501502	0.453782	0.504274	0.25	0.498498	0.546218	0.495726	0.75
				0.381443	0.601695	0.618557	0.398305		0.54232	0.449153	0.466667	0.306931	0.45768	0.550847	0.533333	0.693069
				0.40708	0.476562	0.59292	0.523437		0.584034	0.566265	0.333333	0.350515	0.415966	0.433735	0.666667	0.649485
				0.459075	0.584314	0.540925	0.415686		0.570796	0.305556	0.5	0.391304	0.429204	0.694444	0.5	0.608696
				0.379487	0.492424	0.620513	0.507576		0.455357	0.46	0.402174	0.375	0.544643	0.54	0.597826	0.625
				0.415301	0.465278	0.584699	0.534722		0.776596	0.554404	0.5	0.540052	0.223404	0.445596	0.5	0.459948
				0.317308		0.682692			0.428571	0.532258	0.378947	0.333333	0.571429	0.467742	0.621053	0.666667
				0.382353		0.617647			0.53304	0.555556	0.370787	0.232143	0.46696	0.444444	0.629213	0.767857
				0.372093		0.627907			0.556604	0.480392	0.434783	0.378788	0.443396	0.519608	0.565217	0.621212
									0.542857	0.522727	0.554286	0.483871	0.457143	0.477273	0.445714	0.516129
									0.372671	0.435644	0.4	0.391304	0.627329	0.564356	0.6	0.608696
									0.553333	0.476027	0.37069	0.35	0.446667	0.523973	0.62931	0.65
									0.583333	0.5		0.320755	0.416667	0.5		0.679245
									0.546099	0.5			0.453901	0.5
									0.600775	0.641791			0.399225	0.358209
									0.579545	0.532468			0.420455	0.467532
									0.601449	0.4			0.398551	0.6
									0.4	0.507812			0.6	0.492188
									0.520408	0.470149			0.479592	0.529851
									0.615108	0.518519			0.384892	0.481481
									0.665517	0.52			0.334483	0.48
										0.342857				0.657143
										0.556604				0.443396
										0.55				0.45
										0.509091				0.490909
										0.419753				0.580247
										0.447761				0.552239
										0.597403				0.402597

## Sheet: Fig 7
# of SNX+/Lamp1+ contacts (Fig. 7b)					# of SNX19+/ADRP+ contacts per cell (Fig. 7e)			# of SNX19+/Lamp1+ contacts per cell (Fig. 7g)
SNX19-GFP		SNX14-mNeonGreen			MeOH	OA		MeOH	OA
DMSO	Apilimod	DMSO	Apilimod		4	32		9	8
17	22	5	7		4	27		6	7
13	30	5	6		2	76		9	11
8	55	1	5		3	18		1	16
18	19	6	3		3	33		16	12
12	15	2	3		3	39		12	13
9	34	1	7		6	12		11	11
6	41	4	2		2	41		6	9
14	14	3	2		2	25		8	5
8	18	4	1		3	39		7	17
7	59	3	4		1	57		9	19
4	43	3	3		1	23		14	7
8	64	3	3		0	19		11	6
5	36	1	0		2	25		9	4
7	19	0	0		2	27		12	7
10	27	3	1		1	14		14	9
4	11	1	2		1	29		10	5
7	13	2	0		0	36		19	10
12	12	5	1		2	15		18	9
7	28	2	4		3	7		17	8
4	24	1	1		2	19		5	13
8	33	1	3		1	28		6	5
11	14		0		0	10		7	8
4	24				1	27		5	5
13	23				1	20		9	5
6	29				0	56		11	19
12	40				0	15		6	3
5	39				1	22		6	10
7	31				0	22		9	12
9	22				0	23		18	17
7	37				1	22		7	10
4	48				0	17		7	7
6	41				0	42		6	13
5					2	16		6	14
5					1			9
7								7
4								7
8								5
6								13
4
6

## Sheet: Supplementary Fig 1
Supplementary Fig. 1b
Rab5 and Halo blots for Rab5-Halo-KI HeLa cells

## Sheet: Supplementary Fig 6
EL-ER association Percent time an EL spends associated with the ER (Supplementary Fig. 6b)
SNX19(+), static	SNX19(-), motile
100	80
100	100
100	90
100	40
100	90
100	100
100	90
100	80
100	90
100	90
100	80
100	80
100	80
100	80
100	90
100	90
100	80
100	80
100	90
100	80
100	100
100	80
100	90
100	100
100	50
100	90
100	100
100	90
100	80
100	90
100	100
100	80
100	80
100	80
100	90
100	80
100	100
100	80
100	60
100	80
100	80
100	70
100	30
100	80
100	80
100	100
100	40
100	80
100	90
100	100
100	80
100	80
100	90
	100
	100
	80
	90
	80
	60
	70
	100
	70
	80
	50
